# Supplementary material for: Differential Responses of Human iPSC-Derived Microglia to Stimulation with Diverse Inflammogens
Source: Cells. 2025 Oct 28;14(21):1687. doi: 10.3390/cells14211687 (PMC12607375; doi:10.3390/cells14211687)
Supplement: Supplementary file 1 [file cells-14-01687-s001.zip]

Archive with 1 entries (1 files):
- cells-3923979-supplementary.pdf
